# Supplementary material for: Chemo-Diversity Landscape Using Physico-Biochemical, Elemental, and Metabolic Profiling in Different Stages and Accessions of Madhuca longifolia Flowers for Unveiling Their Processing Value and Utilization
Source: Molecules. 2026 Jun 5;31(11):1977. doi: 10.3390/molecules31111977 (PMC13258767; doi:10.3390/molecules31111977)
Supplement: Supplementary file 1 [file molecules-31-01977-s001.zip]

Archive with 7 entries (7 files):
- Supplementary table S1-texture analysis.pdf
- Supplementary table S2a Immature Flower of BM-1.xlsx
- Supplementary Table S2b mature   Flower of BM-1.xlsx
- Supplementary table S3a Immature Flower of BM-5.xlsx
- Supplementary table S3b mature  Flower of BM-5.xlsx
- suppliementaru Table S4- VIP Score.xlsx
- suppliementaru Table S5 of Volcanic plaot.xlsx
