# Supplementary material for: Chemo-Diversity Landscape Using Physico-Biochemical, Elemental, and Metabolic Profiling in Different Stages and Accessions of Madhuca longifolia Flowers for Unveiling Their Processing Value and Utilization
Source: Molecules. 2026 Jun 5;31(11):1977. doi: 10.3390/molecules31111977 (PMC13258767; doi:10.3390/molecules31111977)
Supplement: Supplementary file 1 [file molecules-31-01977-s001.zip › Supplementary table S2a Immature Flower of BM-1.xlsx]

## Sheet: Sheet1
		Supplementary Table S2 a List of secondary metabolites compound identified by GS-MS in Immature Flower of BM-1
	S. No.	Compound Name of Immature flower of BM1	RT	RI (Reference -NIST Lib.)	Retention Index (Experimental)	KEGG	CAS No.	Formula	Area% T	Classification	Nature	Function
	1	Pentane, 3-methyl-	5.1159	584	571.619		96-14-0	C6H14	2.71	Branched alkane	Organic solvent, nonpolar	solvent
	2	FLAVONE 4'-OH,5-OH,7-DI-O-GLUCOSIDE	7.2634			C10195	0-00-0	C27H30O15	1.98	Flavonoid glycoside	Polyphenolic, antioxidant, plant-derived	Plant pigment, UV protection, antioxidant
	3	Hexan-3-one	10.577	754	738.015	C02948	589-38-8	C6H12O	0.08	Ketone	Organic, volatile	Flavor ingredient, synthetic intermediate
	4	3-Hexanol	12.0954	783	766.4	C00854	623-37-0	C6H14O	0.19	Alcohol (hexanol)	Organic, volatile	Flavor/fragrance, found in plants, food additive
	5	2-Hexanol	12.4812	786	769.337		626-93-7	C6H14O	0.05	Alcohol (hexanol)	Organic, volatile	Industrial solvent, synthesis intermediate
	6	Acetic acid, hydroxy-, methyl ester	14.9391	677	662.648		96-35-5	C3H6O3	0.23	Ester	Organic, volatile	Flavor, fragrance, synthesis intermediate
	7	Furfural	17.2628	_	_	C14279	98-01-1	C5H4O2	0.58	Aldehyde (heterocyclic aromatic)	Derived from biomass	Precursor to furan-based chemicals, flavor/fragrance
	8	Dimethylsulfoxonium formylmethylide	19.6536	_	_	C08276	31043-74-0	C4H8O2S	0.69	Sulfoxonium ylide	Highly reactive	Intermediate in carbonyl olefination reactions
	9	5-Methyl furfural	20.4505	933	913.22		620-02-0	C6H6O2	0.15	Aldehyde (substituted furfural)	Aromatic, volatile	Flavor, fragrance, chemical intermediate
	10	2-Furanmethanol	21.3565	852	817.298	C20441	98-00-0	C5H6O2	0.41	Alcohol (heterocyclic)	Organic, aromatic	Resin/polymer production, flavor/fragrance
	11	Benzoic acid, methyl ester	22.8916	1072	1082	C07211	93-58-3	C8H8O2	0.19	Ester (aromatic)	Volatile, fragrant	Perfume, flavoring, synthetic intermediate
	12	2,5-Furandicarboxaldehyde	28.445	1076	1088	C20899	823-82-5	C6H4O3	0.12	Aromatic dialdehyde	Organic, reactive	Intermediate in synthesis (polymers, pharmaceuticals), building block for advanced materials
	13	Phenyl alcohol	28.596	959	962	C00146	108-95-2	C6H6O	0.33	Aromatic alcohol	Volatile, fragrant, mildly toxic	Solvent, preservative, fragrance additive, used in pharmaceuticals and cosmetics
	14	4-Heptanone, 3-methyl-	29.2168	928	935		15726-15-5	C8H16O	0.23	Ketone (aliphatic)	Organic, volatile	Flavor/fragrance ingredient, intermediate for organic synthesis
	15	3(2H)-Furanone, 4-hydroxy-5-methyl-	30.7351	1124	1142		19322-27-1	C5H6O3	0.12	Lactone (hydroxy-furanone)	Aromatic, reactive, flavor active	Natural flavor/fragrance component, intermediate in organic synthesis
	16	2-Coumaranone	30.9029	1272	1245.03		553-86-6	C8H6O2	0.79	Lactone (benzofuranone)	Aromatic, heterocyclic, reactive	Synthesis intermediate, potential flavor/fragrance agent
	17	2-Vinylguaicol	33.042	780	782	C17883	990014-13-3	C9H10O2	0.24	Phenolic derivative (alkenylphenol)	Volatile, aromatic, reactive	Flavor and fragrance compound, chemical intermediate
	18	2,4-Difluorobenzoic acid, 2-nitro-5-fluorophenyl ester	33.3188	2245	2178		990295-78-4	C13H6F3NO4	0.15	Aromatic carboxylic ester	Reactive, electron-withdrawing groups	Advanced intermediate in specialty chemical or pharmaceutical synthesis
	19	4H-Pyran-4-one, 2,3-dihydro-3,5-dihydroxy-6-methyl-	33.5453	1124	1100.17		28564-83-2	C6H8O4	2.57	Pyrone (hydroxy methylpyrone)	Aromatic, polyhydroxy	Biological metabolite, flavor/fragrance compound, chemical synthesis intermediate
	20	Ethanamine, N-ethyl-N-nitroso-	34.7533	1170	1168	C14422	55-18-5	C4H10N2O	0.3	Nitrosamine (alkylamine derivative)	Potentially toxic, reactive	Used as a research chemical, potential carcinogen, not common in consumer products
	21	4-Vinylphenol	35.9697	1190	1162.87	C05627	2628-17-3	C8H8O	0.4	Phenolic derivative (alkenylphenol)	Reactive, aromatic	Flavor/fragrance compound, intermediate in polymer chemistry
	22	17-Octadecenal	36.6072	1155	1167	C00712	56554-86-0	C18H34O	0.09
	23	5-Hydroxymethyl-2-furaldehyde	38.4863	792	798	C11101	67-47-0	C6H6O3	1.01	Furan derivative (aldehyde)	Organic, water-soluble	Precursor in bioplastics and resins, food chemistry marker, flavor/fragrance ingredient
	24	Neophytadiene	38.7547	1837	1798.06		504-96-1	C20H38	0.42
	25	2-Hexadecen-1-ol, 3,7,11,15-tetramethyl-, acetate, [R-[R*,R*-(E)]]-	40.1724	2310	2318		10236-16-5	C22H42O2	0.16	Terpene ester (likely phytol acetate)	Volatile, hydrophobic, ester	Fragrance, flavor, intermediate in vitamin E synthesis
	26	(S)-5-(Methoxycarbonyl)-2-pyrrolidone	41.9592	1091	1067.87	C19548	54571-66-3	C6H9NO3	0.2	Lactam (cyclic amide) derivative	Organic, moderately polar	Research chemical, synthetic intermediate
	27	Hexadecanoic acid, methyl ester	43.1756	1909	1868.53	C11849	112-39-0	C17H34O2	0.34	Fatty acid methyl ester	Volatile, hydrophobic	Biodiesel, lubricant additive, organic synthesis intermediate
	28	Tetradecanoic acid	46.0865	1752	1714.86	C06424	544-63-8	C14H28O2	0.22	Saturated fatty acid	Solid, waxy, hydrophobic	Cosmetic ingredient, soap and surfactant manufacture, biochemical studies
	29	Phthalic acid, butyl hex-3-yl ester	46.5898	1150	1125.62	C01606	990319-71-9	C18H26O4	0.06
	30	9,12-Octadecadienoic acid (Z,Z)-, methyl ester	48.0075	2075	2031.01	C01595	112-63-0	C19H34O2	0.21	Fatty acid methyl ester	Volatile, hydrophobic	Biodiesel, lubricant, research in nutrition and synthesis
	31	Methyl stearate	48.2088	2110	2065.27		112-61-8	C19H38O2	0.13	Fatty acid methyl ester	Hydrophobic, waxy solid	Biodiesel, lubricant, soap manufacture
	32	Benzaldehyde, 4-hydroxy-	48.3263	_	_	C00633	123-08-0	C7H6O2	0.93	Aromatic aldehyde	Organic, phenolic, mildly reactive	Flavor/fragrance, intermediate in synthesis
	33	Acetophenone, 4'-hydroxy-	49.3245	_	_	C07189	99-93-4	C8H8O2	0.07	Acetophenone, 4'-hydroxy- (p-Hydroxyacetophenone)	Aromatic ketone	Phenolic, organic
	34	n-Hexadecanoic acid	49.4772	1954	1912.58	C00249	57-10-3	C16H32O2	5.41	Saturated fatty acid	Hydrophobic, waxy solid	Biochemistry, metabolism, food, cosmetics
	35	Benzeneacetonitrile, 4-hydroxy-	52.076	_	_	C00561	14191-95-8	C8H7NO	0.67	Aromatic nitrile	Organic, mildly toxic	Intermediate in chemical syntheses
	36	2-((8Z,11Z)-Heptadeca-8,11-dien-1-yl)-4,5- dihydrooxazole	53.6447	_	_		220556-75-2	C20H35NO	0.11	Oxazoline fatty derivative	Lipophilic, organic	Research chemical, pharmaceutical synthesis
	37	Octadecanoic acid	54.3913	2152	2106.38	C01530	57-11-4	C18H36O2	0.89	Saturated fatty acid	Solid, waxy	Cosmetics, food additive, soap
	38	9-Octadecenoic acid, (E)-	54.6262	_	_	C00712	112-79-8	C18H34O2	0.51	Unsaturated fatty acid	Oily, organic	Biochemistry, nutrition, cosmetics
	39	Pentacosane	55.1379	2506	2452.87		629-99-2	C25H52	0.28	Alkane hydrocarbon	Non-polar, waxy	Hydrophobic agent, lubricant
	40	9,12-Octadecadienoic acid (Z,Z)-	55.6207	2112	2067.23	C01595	60-33-3	C18H32O2	4.23	Unsaturated fatty acid	Essential, oily	Nutrition, biochemistry, cosmetics
	41	.beta.-D-Glucopyranose, 1,6-anhydro-	56.4634	_	_	C00031	498-07-7	C6H10O5	0.72	Cyclic sugar	Water-soluble, organic	Biomarker, synthetic intermediate
	42	8,11,14-Eicosatrienoic acid, (Z,Z,Z)-	57.4029	_	_	C03242	1783-84-2	C20H34O2	1.47	Polyunsaturated fatty acid	Oily, organic	Biochemistry, lipid metabolism
	43	Triacontane	62.0426	_	_		638-68-6	C30H62	1.04	Alkane hydrocarbon	Non-polar, waxy	Hydrophobic agent, cosmetic
	44	1-Hydroxybut-3-en-2-one	15.6102	825	807.51	C05662	990000-26-9	C4H6O2	0.1	Enol-ketone	Reactive, organic	Chemical intermediate, research
	45	3-Furaldehyde	17.2795	815		C14279	498-60-2	C5H4O2	0.39	Furan aldehyde	Aromatic, hydrophobic	Flavor/fragrance, precursor
	46	Sclerosol	19.6536	_	_	C11143	67-68-5	C2H6OS	0.93	Pharmaceutical mixture	Aerosol solution	Drug delivery carrier
	47	Dimethylsulfoxonium formylmethylide	19.6536	_	_	C08276	31043-74-0	C4H8O2S	0.69	Sulfoxonium ylide	Reactive, organic	Synthetic intermediate (olefination)
	48	4-Cyclopentene-1,3-dione	20.0641	846	828.065	C07090	930-60-9	C5H4O2	0.11	Cyclic dione	Organic, reactive	Synthesis intermediate
	49	1,2-Cyclopentanedione	23.8558	934	948	C20441	3008-40-0	C5H6O2	0.2	Cyclic dione	Organic, reactive	Flavor/fragrance intermediate
	50	L-Menthyl chloroformate	24.183	_	_		14602-86-9	C11H19ClO2	0.07	Carbamate ester	Volatile, organic	Chiral reagent, synthesis
	51	Glycylsarcosine	29.2251	_	_	C00064	29816-01-1	C5H10N2O3	0.23	Dipeptide	Water-soluble, organic	Peptide transport, metabolism
	52	Furaneol	29.2246	1029	1007.18	C06719	3658-77-3	C6H8O3	0.17	Furanone	Aroma compound	Sweet flavor agent (food)
	53	5-(2,4-Difluorophenyl)isoxazole-3-carboxylic acid	33.3267	_	_		1083224-23-0	C10H5F2NO3	0.08	Fluorinated isoxazole acid	Aromatic, organic	Pharmaceutical intermediate
	54	Nonacosane	51.5056	2340	2289		630-03-5	C29H60	0.34	Alkane hydrocarbon	Non-polar, waxy	Hydrophobic agent, insect repellant
	55	1,3,4,5-Tetrahydroxycyclohexanecarboxylic acid	55.1463	_	_	C09822	77-95-2	C7H12O6	2.54	Polyhydroxy acid	Water-soluble	Food additive, intermediate
	56	(9E,11E)-Octadecadienoic acid	55.5993	1120	1108	C01595	544-71-8	C18H32O2	3.27	Unsaturated fatty acid	Oily, organic	Biochemistry, nutrition
	57	9,12,15-Octadecatrienoic acid, (Z,Z,Z)-	57.3693	2115	2070.16		463-40-1	C18H30O2	1.51	Polyunsaturated fatty acid	Essential, oily	Nutrition, cosmetics
	58	Hexadecanoic acid, 2-hydroxy-1-(hydroxymethyl)ethyl ester	60.448	2232	2240	C00249	23470-00-0	C19H38O4	2.5	Fatty acid ester	Organic, waxy	Intermediate, cosmetic ingredient
	59	Heptacosane	62.0502	2705	2647.65		593-49-7	C27H56	0.97	Alkane hydrocarbon	Non-polar, waxy	Hydrophobic agent, cosmetic
	60	2,3-Dihydroxypropyl elaidate	54.5922	1162	1156		2716-53-2	C21H40O4	0.87	Fatty acid ester	Hydrophobic	Intermediate, biochemical
