# Supplementary material for: Chemo-Diversity Landscape Using Physico-Biochemical, Elemental, and Metabolic Profiling in Different Stages and Accessions of Madhuca longifolia Flowers for Unveiling Their Processing Value and Utilization
Source: Molecules. 2026 Jun 5;31(11):1977. doi: 10.3390/molecules31111977 (PMC13258767; doi:10.3390/molecules31111977)
Supplement: Supplementary file 1 [file molecules-31-01977-s001.zip › Supplementary Table S2b mature Flower of BM-1.xlsx]

## Sheet: Sheet1
		Supplementary Table S2 b List of secondary metabolites compound identified by GS-MS in mature Flower of BM-1
	S. No.	Compound Name of Immature flower of BM1	RT	RI (Reference -NIST Lib.)	Retention Index (Experimental)	KEGG	CAS No.	Formula	Area% T	Classification	Nature	Function
	1	Pentane, 3-methyl-	5.1242	584	571.619		96-14-0	C6H14	0.96	Branched alkane (hydrocarbon)	Organic, volatile, nonpolar	Solvent, fuel analysis reference, organic synthesis
	2	Oxirane, 2-ethyl-2-methyl-	5.3591	_	_	C20782	30095-63-7	C5H10O	16.28	Epoxide (heterocyclic ether)	Organic, reactive	Intermediate in synthesis and polymer chemistry
	3	1,4-Dioxin, 2,3-dihydro-	12.716	_	_	C07732	543-75-9	C4H6O2	0.16	Heterocyclic ether	Organic, volatile	Intermediate in organic synthesis
	4	2-Propanone, 1-hydroxy-	13.0935	636	622.517	C05235	116-09-6	C3H6O2	0.25	Hydroxy ketone (acetol)	Organic, polar, viscous	Chemical intermediate, solvent
	5	Acetic acid, hydroxy-, methyl ester	14.9222	677	662.648		96-35-5	C3H6O3	0.29	Ester (methyl glycolate)	Organic, volatile	Flavor, fragrance, synthesis intermediate
	6	1-Hydroxybut-3-en-2-one	15.5849	825	807.51	C05662	990000-26-9	C4H6O2	1.54	Enol-ketone	Organic, reactive	Chemical intermediate
	7	2,5-Furandione	16.1386	_	_		108-31-6	C4H2O3	0.22	Dicarboxylic acid anhydride	Organic, reactive	Intermediate in polymer and chemical synthesis
	8	Ammonium acetate	16.2057	_	_		631-61-8	C2H7NO2	2.21	Ammonium salt	Inorganic salt	Buffering agent, food additive, chemical reagent
	9	3-Amino-2-oxazolidinone	16.86	_	_	C02718	80-65-9	C3H6N2O2	0.16	Oxazolidinone derivative	Organic, heterocyclic	Pharmaceutical intermediate
	10	Furfural	17.2729	_	_	C14279	98-01-1	C5H4O2	5.83	Aromatic aldehyde (furan derivative)	Organic, volatile	Flavor, fragrance, chemical intermediate
	11	4-Oxo-5-methoxy-2-penten-5-olide	17.6402	_	_	C04431	990009-92-5	C6H6O4	0.74	Lactone	Organic, volatile	Flavor/fragrance agent
	12	Propanoic acid	18.4623	_	_	C00163	79-09-4	C3H6O2	0.16	Carboxylic acid (short chain)	Organic, volatile	Food preservative, chemical intermediate
	13	Ethanone, 1-(2-furanyl)-	18.7223	_	_	C00530	1192-62-7	C6H6O2	0.3	Furan ketone	Organic, volatile	Flavor, chemical intermediate
	14	Arsenous acid, tris(trimethylsilyl) ester	19.3263	_	_		55429-29-3	C9H27AsO3Si3	0.04	Organosilicon arsenic compound	Synthetic, hazardous	Specialized reagent in synthesis
	15	2,4-Dihydroxy-2,5-dimethyl-3(2H)-furan-3-one	19.6451	_	_	C00922	10230-62-3	C6H8O4	1.16	Furanone derivative	Organic, reactive	Flavor/fragrance, chemical intermediate
	16	5-Methyl furfural	20.4504	933	913.22	C14279	620-02-0	C6H6O2	1.04	Furan aldehyde	Organic, volatile	Flavor, chemical intermediate
	17	2-Propenoic acid	20.8027	_	_	C05851	79-10-7	C3H4O2	0.1	Carboxylic acid (acrylic acid)	Organic, reactive	Polymer precursor
	18	1-Propanone, 1-(2-furanyl)-	20.9789	_	_	C00207	3194-15-8	C7H8O2	0.05	Furan ketone	Organic, volatile	Flavor, chemical intermediate
	19	2(3H)-Furanone, dihydro-	21.1551	_	_	C00741	96-48-0	C4H6O2	0.05	Saturated lactone (furanone)	Organic, volatile	Flavor, fragrance, intermediate in synthesis
	20	3-Furanmethanol	21.3648	885	876	C20441	4412-91-3	C5H6O2	2.88	Heterocyclic alcohol (furfuryl alcohol)	Organic, volatile	Resin production, flavor/fragrance additive
	21	1,2-Cyclohexanedione	21.8849	_	_	C08063	765-87-7	C6H8O2	0.04	Cyclohexane diketone	Organic, reactive	Intermediate in organic synthesis
	22	3H-Pyrazol-3-one, 2,4-dihydro-4,5-dimethyl-	22.212	_	_	C00438	6628-22-4	C5H8N2O	0.14	Pyrazolone derivative	Organic, heterocyclic	Pharmaceutical intermediate, research chemical
	23	2-Furanmethanol, 5-methyl-	22.9754	953		C20441	3857-25-8	C6H8O2	0.29	Methyl-substituted furfuryl alcohol	Organic, volatile	Flavor/fragrance, intermediate
	24	2(5H)-Furanone	23.5962	867	874		497-23-4	C4H4O2	0.32	Furanone (unsaturated lactone)	Organic, volatile	Flavor agent, intermediate
	25	1,2-Cyclopentanedione	23.8562	942	922.03	C20441	3008-40-0	C5H6O2	0.81	Cyclopentane diketone	Organic, reactive	Flavor/fragrance intermediate
	26	Cyclobutane, 1,2:3,4-di-O-ethylboranediyl-	24.6196	_	_		990065-10-2	C8H14B2O4	0.07	Organoboron compound	Organic, cyclic	Synthetic intermediate
	27	2-Hydroxysuccinaldehyde	25.2907	_	_	C00109	990000-98-6	C4H6O3	0.01	Aldehyde with hydroxy groups	Organic, reactive	Intermediate in metabolism
	28	1,2-Cyclopentanedione, 3-methyl-	25.4081	946	958		765-70-8	C6H8O2	0.15	Methyl-substituted diketone	Organic, reactive	Chemical intermediate
	29	4-Propyl-4-octanamine	26.0709	968	946		990032-79-3	C11H25N	0.21	Aliphatic amine	Organic, basic	Chemical intermediate
	30	2,4,5-Trihydroxypyrimidine	26.3141	_	_	C00429	496-76-4	C4H4N2O3	0.66	Pyrimidine derivative	Organic, heterocyclic	Nucleotide metabolism intermediate
	31	(2Z,4Z)-Hepta-2,4-dienoic acid methyl ester	27.3292	_	_	C06727	990009-02-8	C8H12O2	0.15	Unsaturated fatty acid methyl ester	Organic, hydrophobic	Flavor/fragrance, lipid metabolism study
	32	Benzeneacetonitrile	27.8577	1143		C00463	140-29-4	C8H7N	0.22	Aromatic nitrile	Organic, toxic	Chemical intermediate
	33	Levoglucosenone	28.7217	_	_	C01108	37112-31-5	C6H6O3	0.23	Cyclic unsaturated ketone	Organic, reactive	Biomass-derived intermediate, organic
	34	2-Furancarboxylic acid, methyl ester	28.9314	_	_	C01546	611-13-2	C6H6O3	1.37	Ester of furancarboxylic acid	Organic, volatile	Flavor, fragrance, intermediate in synthesis
	35	Furaneol	29.2753	1029	1007.18	C06719	3658-77-3	C6H8O3	1.27	Furanone (aroma compound)	Organic, volatile	Sweet flavor agent in food
	36	4H-Pyran-4-one, 5-hydroxy-2-methyl-	29.4767	_	_		644-46-2	C6H6O3	0.32	Hydroxy pyranone derivative	Organic, reactive	Flavor/fragrance, intermediate
	37	Dihydroxyacetone	30.1729	_	_	C00184	96-26-4	C3H6O3	2.71	Ketone sugar	Water-soluble, organic	Metabolic intermediate, cosmetic ingredient
	38	3(2H)-Furanone, 4-hydroxy-5-methyl-	30.7518	_	_	C00596	19322-27-1	C5H6O3	1.13	Lactone (furanone)	Organic, volatile	Natural flavor/fragrance component
	39	cis-.alpha.-Bergamotene	30.9363	_	_	C22617	18252-46-5	C15H24	0.29	Sesquiterpene (terpene hydrocarbon)	Organic, volatile, plant metabolite	Plant metabolite, component of essential oils, insect pheromone, flavor/fragrance agent
	40	Methyl-2-thiophene carboxylate	31.0538	_	_		5380-42-7	C6H6O2S	0.54	Thiophene ester (heterocyclic aromatic)	Organic, volatile	Intermediate in chemical synthesis, flavor/fragrance component
	41	.alpha.-Farnesene	31.3306	_	_	C09665	502-61-4	C15H24	0.02	Sesquiterpene hydrocarbon	Organic, volatile	Plant metabolite, flavor/fragrance, insect defense agent
	42	2-Hydroxy-gamma-butyrolactone	31.7249	_	_	C00109	19444-84-9	C4H6O3	0.35	Gamma-butyrolactone derivative	Organic, polar	Intermediate in synthesis, chemical building block
	43	Naphthalene, 2-methoxy-	32.1359	_	_	C02909	93-04-9	C11H10O	0.55	Aromatic ether (methoxy naphthalene)	Organic, hydrophobic aromatic	Chemical intermediate, solvent, component in fragrances
	44	5-formyl-2-furancarboxylic acid methyl ester	32.5218	_	_	C01546	990016-63-3	C7H6O4	0.38	Furan derivative, ester	Organic, reactive	Intermediate in synthesis, flavor/fragrance
	45	2,4(3H,5H)-Furandione, 3-methyl-	32.6476	_	_	C00596	1192-51-4	C5H6O3	0.16	Furan dione derivative	Organic, reactive	Intermediate in chemical synthesis
	46	5-Acetoxymethyl-2-furaldehyde	33.0167	1304		C00544	10551-58-3	C8H8O4	0.27	Furaldehyde derivative	Organic, volatile	Flavor/fragrance agent, chemical intermediate
	47	4H-Pyran-4-one, 2,3-dihydro-3,5-dihydroxy-6-methyl-	33.5955	1124	1100.17	C00922	28564-83-2	C6H8O4	5.56	Hydroxy pyranone derivative	Organic, reactive	Flavor/fragrance, biochemical intermediate
	48	4H-Pyran-4-one, 3,5-dihydroxy-2-methyl-	33.9982	_	_	C02930	1073-96-7	C6H6O4	0.78	Hydroxy pyranone derivative	Organic, reactive	Chemical intermediate, flavor agent
	49	Ethanamine, N-ethyl-N-nitroso-	34.7867	_	_	C00565	55-18-5	C4H10N2O	0.89	Nitrosamine derivative	Potentially toxic, reactive	Research chemical, potential carcinogen
	50	p-hydroxystyrene	35.9696	_	_	C05627	990003-06-3	C8H8O	0.07	Aromatic styrene derivative	Organic, aromatic	Monomer, intermediate in polymer synthesis
	51	.alpha.-Oxo-2-furanacetic acid	36.4645	_	_	C04431	1467-70-5	C6H4O4	0.02	Furan acid derivative	Organic, acidic	Chemical intermediate
	52	2-Furancarboxylic acid	36.9762	_	_	C01546	88-14-2	C5H4O3	0.32	Furan carboxylic acid	Organic, acidic	Intermediate in chemical synthesis
	53	l-Alanine, N-allyloxycarbonyl-, octyl ester	37.3369	_	_		990266-00-1	C15H27NO4	0.27	Modified amino acid ester	Organic, amino acid derivative	Research chemical, synthetic intermediate
	54	5-(Hydroxymethyl)dihydrofuran-2(3H)-one	37.9912	_	_	C00141	10374-51-3	C5H8O3	0.47	Lactone derivative	Organic, volatile	Flavor/fragrance component, intermediate
	55	5-Hydroxymethyl-2-furaldehyde	38.7714	_	_	C11101	67-47-0	C6H6O3	20.56	Furan aldehyde derivative	Organic, volatile	Flavor agent, chemical intermediate
	56	2(3H)-Furanone, dihydro-4-hydroxy-	41.4055	_	_	C00109	5469-16-9	C4H6O3	0.28	Dihydroxy furanone derivative	Organic, volatile	Flavor/fragrance component
	57	Hexadecanoic acid, methyl ester	43.1839	1909	1868.53	C00249	112-39-0	C17H34O2	0.03	Fatty acid methyl ester	Hydrophobic, organic	Biodiesel, lubricant additive, intermediate in synthesis
	58	Acetamide, N-(3,5-dichlorophenyl)-2-(1-pyrrolidinyl)-	44.6435	_	_		990232-03-3	C12H14Cl2N2O	0.05	Substituted acetamide derivative	Organic, synthetic	Pharmacological agent, research chemical
	59	Tetradecanoic acid	46.036	1752	1714.86	C06424	544-63-8	C14H28O2	0.04	Saturated fatty acid	Solid, hydrophobic	Soap production, cosmetics, biochemical intermediate
	60	1-(2,5,6-trimethyl-3,4-dihydro-2H-pyran-2- yl)ethanone	46.1954	_	_	C00848	18229-58-8	C10H16O2	0.42	Pyranone derivative	Organic, reactive	Intermediate in organic synthesis
	61	2-Propenoic acid, 3-phenyl-	47.0343	_	_	C05851	621-82-9	C9H8O2	0.06	Unsaturated carboxylic acid (cinnamic acid derivative)	Organic, aromatic unsaturated acid	Polymer precursor, flavor/fragrance, intermediate
	62	n-Hexadecanoic acid	49.4167	1954	1912.58	C00249	57-10-3	C16H32O2	2.59	Fatty acid (saturated)	Low–moderate (amphiphilic)	Carboxylic acid (C16:0)
	63	Benzeneacetonitrile, 4-hydroxy-	52.0843	_	_		14191-95-8	C8H7NO	0.67	Aromatic nitrile / phenolic	Moderate	Phenol, nitrile
	64	Octadecanoic acid	54.3157	2152	2158	C01530	57-11-4	C18H36O2	0.33	Fatty acid (saturated)	Low–moderate	Carboxylic acid (C18:0)
	65	1,3,4,5-Tetrahydroxycyclohexanecarboxylic acid	55.314	_	_	C09822	77-95-2	C7H12O6	0.56	Cyclitol acid	High (polar)	Multiple alcohols, carboxylic acid
	66	(9E,11E)-Octadecadienoic acid	55.4901	_	_		544-71-8	C18H32O2	0.54	Fatty acid (unsaturated, dienoic)	Low–moderate	Carboxylic acid, C=C (E,E)
	67	.beta.-D-Glucopyranose, 1,6-anhydro-	56.5616	_	_	C00965	498-07-7	C6H10O5	1.01	Carbohydrate derivative	High (polar)	Anhydrosugar (acetal)
	68	9,12,15-Octadecatrienoic acid (Z,Z,Z)-	57.2266	_	_	C06427	463-40-1	C18H30O2	0.07	Fatty acid (PUFA)	Low–moderate	Carboxylic acid, 3×C=C (cis)
	69	Hexadecanoic acid, 2-hydroxy-1-(hydroxymethyl)ethyl ester	60.322	_	_		23470-00-0	C19H38O4	0.66	Monoacylglyceride	Low–moderate	Ester (mono-glyceride)
	70	Furan, 2-methyl-	12.0281	_	_		534-22-5	C5H6O	0.01	Furan (heteroaromatic)	Low (volatile)	Ether-like ring
	71	Cyclotrisiloxane, hexamethyl-	17.2795	_	_		541-05-9	C6H18O3Si3	0.06	Organosiloxane (cyclic)	Low (hydrophobic)	Si–O–Si (siloxane)
	72	Methyl 4-methylthiophene-2-carboxylate	17.2795	_	_		990018-24-5	C7H8O2S	0.06	Heteroaromatic ester	Low–moderate	Ester, thiophene (S)
	73	2-Furanmethanol	17.2795	835	817.298	C20441	98-00-0	C5H6O2	2.76	Furan alcohol	Moderate (polar)	Primary alcohol, furan ring
	74	4-Cyclopentene-1,2,3-triol, (1.alpha.,2.alpha.,3.alpha.)-	17.2795	_	_	C00141	29782-84-1	C5H8O3	0.07	Polyol	High (polar)	Alkene, 3×alcohol
	75	2 - ( propane - 2,3 - dione ) - furan	17.2795	_	_	C00156	0-00-0	C7H6O3	0.1	Furan diketone	Moderate	1,2-Diketone, furan
	76	5-Hydroxy-6-methyl-2,3-dihydropyran-4-one	17.2795	_	_		990004-96-2	C6H8O3	0.84	Pyranone	Moderate	Enol/ketone (α-pyrone)
	77	3-Hydroxy-2H-pyran-2-one	17.2795	_	_		990001-76-1	C5H4O3	1.86	Pyranone (α-pyrone)	Moderate	Enol/ketone
	78	Allomaltol	17.2795	_	_	C01108	644-46-2	C6H6O3	0.37	Pyranone	Moderate	5-OH-2-methyl-4H-pyran-4-one
	79	1,5,5-Trimethyl-6-(3-methyl-buta-1,3-dienyl)- cyclohexene	17.2795	_	_		56763-66-7	C14H22	0.3	Terpene hydrocarbon (sesquiterpene-like)	Low (hydrophobic)	Conjugated diene, alkene
	80	2-(hydroxymethyl)-2,3-dihydro-4H-pyran-4-one	35.2228	_	_		990004-94-2	C6H8O3	0.09	Pyranone alcohol	Moderate	Hemiacetal-like, alcohol/ketone
	81	Benzofuran, 2,3-dihydro-	17.2795	_	_	C07729	496-16-2	C8H8O	0.02	Benzofused heterocycle	Low	Dihydrobenzofuran
	82	4,4,6-Trimethyl-1,3-oxazinan-2-one	17.2795	_	_	C04114	27830-77-9	C7H13NO2	0.21	Cyclic carbamate (urethane)	Moderate	Carbamate (lactam-like)
	83	Silane, [(dimethylsilyl)methyl]trimethyl-	17.2795	_	_		1189-75-9	C6H18Si2	0.27	Organosilane	Low	Si–C, Si–H
	84	Supraene	17.2795	2817	2757.28	C00751	7683-64-9	C30H50	0.98	Polyisoprenoid hydrocarbon (triterpene, likely)	Low	Multiple C=C
	85	10E,12Z-Octadecadienoic acid	17.2795	_	_	C04056	2420-56-6	C18H32O2	0.19	Fatty acid (conjugated PUFA)	Low–moderate	Conjugated C=C, carboxyl
	86	D-Allose	17.2795	_	_	C01487	2595-97-3	C6H12O6	1.01	Monosaccharide (aldohexose)	High (polar)	Multiple alcohols, aldehyde (open-chain)
	87	3-Oxolanone	12.7158	_	_	C00741	990000-26-7	C4H6O2	0.17	Lactone	Low–moderate	γ-Butyrolactone ring
	88	Dihydro-2(3H)-thiophenone	16.8766	_	_		1003-10-7	C4H6OS	0.18	Sulfur heterocycle ketone	Low–moderate	Cyclic ketone, thiofuran
	89	Butyrolactone	17.2795	_	_		96-48-0	C4H6O2	0.08	Lactone	Low–moderate	γ-Butyrolactone
	90	1-(5-Methyl-2-furyl)-2-propanone	24.7704	_	_	C06044	990007-91-6	C8H10O2	0.03	Aryl-alkyl ketone (furanone)	Low–moderate	Ketone, furan
	91	5-Hydroxy-6-methyl-2,3-dihydropyran-4-one	17.2795	_	_		990004-96-2	C6H8O3	0.84	Pyranone	Moderate	Enol/ketone
	92	3,4-Hexanedione	30.4664	804		C08063	4437-51-8	C6H10O2	0.11	Aliphatic diketone	Moderate	1,2-Diketone
	93	10E,12Z-Octadecadienoic acid	17.2795	_	_	C04056	2420-56-6	C18H32O2	0.19	Fatty acid (conjugated PUFA)	Low–moderate	Conjugated C=C, carboxyl
	94	Stigmasta-5,22-dien-3-ol, (3.beta.,22E)-	60.7413	_	_		83-48-7	C29H48O	0.46	Sterol (phytosterol)	Low (amphiphobic)	Alcohol (3β-OH), alkenes
