# Supplementary material for: Chemo-Diversity Landscape Using Physico-Biochemical, Elemental, and Metabolic Profiling in Different Stages and Accessions of Madhuca longifolia Flowers for Unveiling Their Processing Value and Utilization
Source: Molecules. 2026 Jun 5;31(11):1977. doi: 10.3390/molecules31111977 (PMC13258767; doi:10.3390/molecules31111977)
Supplement: Supplementary file 1 [file molecules-31-01977-s001.zip › Supplementary table S3a Immature Flower of BM-5.xlsx]

## Sheet: Sheet1
		Supplementary table S3a List of secondary metabolites compound identified by GS-MS in Immature Flower of BM-5
	S. No.	Compound of Immature flower of BM5	RT	RI (Reference -NIST Lib.)	Retention Index (Experimental)	KEGG ID	CAS#	Formula	Area%-T	Classification	Nature (Chemical Class)	Function or Use
	1	Pentane, 3-methyl-	5.124	584	571.619	-	96-14-0	C6H14	1.49	Organic compound	Alkane	Solvent, fuel component
	2	Hexadecanoic acid, methyl ester	43.1837	1909	1868.53	-	112-39-0	C17H34O2	0.81	Organic compound	Fatty acid ester	Biodiesel, surfactant
	3	9-Octadecenoic acid (Z)-, methyl ester	47.9149	2116	2071.14	-	112-62-9	C19H36O2	0.12	Organic compound	Fatty acid ester	Biodiesel, surfactant
	4	9,12-Octadecadienoic acid (Z,Z)-, methyl ester	48.0156	2075	2031.01	C00561	112-63-0	C19H34O2	0.68	Organic compound	Fatty acid ester	Biodiesel, surfactant
	5	Methyl stearate	48.2085	2110	2065.27	-	112-61-8	C19H38O2	0.42	Organic compound	Fatty acid ester	Biodiesel, surfactant
	6	n-Hexadecanoic acid	9.4249	1954	1912.58	C01530	57-10-3	C16H32O2	4.75	Organic compound	Fatty acid	Used in soaps, cosmetics, and industrial lubricants
	7	Octadecanoic acid	54.3306	2152	2106.38	-	57-11-4	C18H36O2	1.32	Organic compound	Fatty acid	Used in soaps, cosmetics, and food additives
	8	6-Octadecenoic acid	54.5504	2175	2128.89	-	990259-41-0	C18H34O2	0.59	Organic compound	Unsaturated fatty acid	Used in cosmetics, food industry
	9	Pentacosane	55.1376	2506	2452.87	-	629-99-2	C25H52	0.84	Organic compound	Alkane	Used in lubricants, coatings
	10	Heptacosane	62.0667	2705	2647.65	-	593-49-7	C27H56	2.76	Organic compound	Alkane	Used in lubricants, coatings
	11	Methyl isostearate	48.2172	2077	2032.97	-	5129-61-3	C19H38O2	1.39	Organic compound	Fatty acid ester	Used in cosmetics, lubricants
	12	2-Ethyl-1,3-propanediol	5.3086	955	934.754	-	990001-14-3	C5H12O2	49.87	Organic compound	Diol	Used in resins, plasticizers, and lubricants
	13	3-Hexanol	12.1538	783	766.4	-	623-37-0	C6H14O	0.2	Organic compound	Alcohol	Solvent, intermediate in organic synthesis
	14	2-Hexanol	12.5396	786	769.337	-	626-93-7	C6H14O	0.09	Organic compound	Alcohol	Solvent, intermediate in organic synthesis
	15	Acetic acid, hydroxy-, methyl ester	14.9472	677	662.648	C00149	96-35-5	C3H6O3	0.19	Organic compound	Ester	Solvent, intermediate in organic synthesis
	16	1-Hydroxybut-3-en-2-one	15.6267	825	807.51	-	990000-26-9	C4H6O2	0.07	Organic compound	Enone	Intermediate in organic synthesis
	17	2,2-Dideutero octadecanal	36.6153	975	954.33	-	56555-07-8	C18H34D2O	0.12	Organic compound	Deuterated compound	Used in scientific research
	18	2-Coumaranone	30.911	1272	1245.03	C17883	553-86-6	C8H6O2	0.26	Organic compound	Lactone	Intermediate in chemical synthesis
	19	Tetradecanoic acid	46.0358	1752	1714.86	C01595	544-63-8	C14H28O2	0.35	Organic compound	Fatty acid	Intermediate in organic synthesis
	20	1,2-Cyclopentanedione	23.856	942	922.03	C07020	3008-40-0	C5H6O2	0.15	Organic compound	Diketone	Intermediate in organic synthesis
	21	Supraene	48.5525	2817	2757.28	C01530	7683-64-9	C30H50	3.52	Organic compound	Terpene	Intermediate
	22	2-((8Z,11Z)-Heptadeca-8,11-dien-1-yl)-4,5-dihydrooxazole	53.6612	1985	1942.92	-	220556-75-2	C20H35NO	0.08	Organic compound	Oxazole derivative	Intermediate in chemical synthesis
	23	Butyl methyl ketone	10.9123	761	744.867	C00418	591-78-6	C6H12O	0.11	Organic compound	Ketone	Used as solvent, in organic synthesis
	24	Hexan-3-ol	12.1205	791	774.231	-	623-37-0	C6H14O	0.12	Organic compound	Alcohol	Used as solvent, intermediate in synthesis
	25	2-Propanone, 1-hydroxy-	13.1355	636	622.517	C05235	116-09-6	C3H6O2	0.08	Organic compound	Hydroxy ketone	Intermediate in organic synthesis
	26	1-Methyl-cis-2-(N,N-dimethylaminomethylD2)isopropylidenecyclopentane	16.3736	1380	1350.74	-	56324-33-5	C12H21D2N	0.57	Organic compound	Deuterated compound	Used in scientific research
	27	Peroxide, bis(dichlorobenzoyl)	19.2928	2285	2236.56	-	28604-90-2	C14H6Cl4O4	0.08	Organic compound	Organic peroxide	Used as polymerization initiator
	28	Cyclohexane, 2-chloro-4-methyl-1-(1-methylethyl)-, [1S-(1.alpha.,2.beta.,4.beta.)]-	24.1919	2240	2192.51	-	16052-42-9	C10H19Cl	0.05	Organic compound	Chloroalkane	Used in chemical synthesis
	29	Benzene, 1,3-dichloro-	19.301	991	969.991	C07090	541-73-1	C6H4Cl2	0.12	Organic compound	Dichlorobenzene	Solvent, intermediate in organic synthesis
	30	4-Cyclopentene-1,3-dione	20.0895	846	828.065	-	930-60-9	C5H4O2	0.11	Organic compound	Cyclopentenedione	Intermediate in organic synthesis
	31	9,12-Octadecadienoic acid (Z,Z)-	55.5403	2112	2067.23	-	60-33-3	C18H32O2	2.79	Organic compound	Polyunsaturated fatty acid	Used in dietary supplements, food industry
	32	9,12,15-Octadecatrienoic acid, (Z,Z,Z)-	57.2851	2115	2070.16	-	463-40-1	C18H30O2	1.43	Organic compound	Polyunsaturated fatty acid	Used in dietary supplements, food industry
	33	12-Oleanen-3-ylacetate, (3.alpha.)-	64.0045	3025	2960.87	-	33055-28-6	C32H52O2	0.05	Organic compound	Triterpene ester	Used in traditional medicine, cosmetics
	34	Camphor	22.8746	1146	1121.7	-	76-22-2	C10H16O	0.11	Organic compound	Terpene	Used in medicinal applications, fragrances
	35	Azulene	25.8359	1288	1260.69	-	275-51-4	C10H8	0.07	Organic compound	Polycyclic aromatic compound	Used in medicinal applications, cosmetics
	36	Benzamide, 4-hexanoylamino-N-(3-nitrophenyl)-	35.9778	3273	3203.61	-	990434-60-5	C19H21N3O4	0.3	Organic compound	Amide	Used in pharmaceuticals
	37	9,12,15-Octadecatrienoic acid, methyl ester, (Z,Z,Z)-	48.4267	2078	2033.95	-	301-00-8	C19H32O2	0.36	Organic compound	Fatty acid ester	Used in dietary supplements, food industry
	38	Tricyclo[5.4.3.0(1,7)]tetradecane-3,6-diol, 4-formyl2,4,7,14-tetramethyl-, diaceta	47.6719	2670	2613.4	-	990502-80-8	C23H36O5	0.47	Organic compound	Triterpenoid derivative	Used in pharmaceuticals, bioactive compounds
	39	Lup-20(29)-en-3-ol, acetate, (3.beta.)-	47.9236	3346	3275.06	C04675	1617-68-1	C32H52O2	0.79	Organic compound	Triterpenoid ester	Used in traditional medicine, cosmetics
	40	Epilupeol; 20(29)-Lupen-3alpha-ol, acetate (isomer 1)	48.8715	2987	2923.68	-	990588-88-6	C32H52O2	2.72	Organic compound	Triterpenoid ester	Used in traditional medicine, cosmetics
	41	2-Amino-1,3-propanediol	16.3565	974	953.351	-	534-03-2	C3H9NO2	0.98	Organic compound	Amino alcohol	Intermediate in pharmaceuticals, surfactants
	42	l-Alanine, N-methoxycarbonyl-, isobutyl ester	16.8682	1361	1332.15	C14279	990076-85-3	C9H17NO4	0.08	Organic compound	Amino acid derivative	Intermediate in pharmaceuticals
	43	Phenol	28.5873	901	881.899	C06719	108-95-2	C6H6O	0.31	Organic compound	Phenol	Disinfectant, precursor to plastics
	44	(S)-5-(Methoxycarbonyl)-2-pyrrolidone	41.9673	1091	1067.87	C01606	54571-66-3	C6H9NO3	0.21	Organic compound	Pyrrolidone derivative	Intermediate in pharmaceuticals
	45	Colchifoleine	7.2128	3256	3186.97	C21600	78517-64-3	C21H23NO7	0.73	Alkaloid	Tropolone alkaloid	Antitumor, anti-inflammatory
	46	5-Hydroxymethylfurfural	38.5112	1200	1174.56	-	67-47-0	C6H6O3	0.17	Organic compound	Furfural derivative	Flavoring agent, intermediate in chemical synthesis
	47	Neophytadiene	38.7544	1837	1798.06	C08316	504-96-1	C20H38	0.51	Organic compound	Diterpene	Used in fragrances, pheromones
	48	2-Hexadecen-1-ol, 3,7,11,15-tetramethyl-, acetate	39.5262	2232	2184.68	C19548	10236-16-5	C22H42O2	0.23	Organic compound	Ester	Fragrance ingredient, intermediate in synthesis
	49	Cyclohexanol, 5-methyl-2-(1-methylethyl)-, acetate, (1.alpha.,2.alpha.,5.beta.)-	24.1917	1164	1139.32	-	89-48-5	C12H22O2	0.06	Organic compound	Ester	Used in fragrances, flavoring agent
	50	Benzene, 1-methoxy-4-(1-propenyl)-,(E)-	28.084	2190	2143.57	-	104-46-1	C10H12O	0.06	Organic compound	Aromatic compound	Used in fragrances, flavoring agent
	51	2-Hexadecen-1-ol, 3,7,11,15-tetramethyl-, [R-[R*,R*-(E)]]-	40.1806	2168	2122.04	-	150-86-7	C20H40O	0.11	Organic compound	Alcohol	Used in fragrances, intermediate in synthesis
	52	Phytol	48.7119	2045	2001.65	-	150-86-7	C20H40O	0.23	Organic compound	Diterpene alcohol	Used in vitamins (Vitamin E and K), fragrances
	53	3-Furanmethanol	21.3649	885	866.238	-	4412-91-3	C5H6O2	0.14	Organic compound	Alcohol	Used in flavoring, fragrance industries
	54	Furaneol	29.2251	1029	1007.19	-	3658-77-3	C6H8O3	0.06	Organic compound	Furanone	Used in flavoring agents, perfumes
	55	Hexan-3-one	10.627	754	738.015	C14251	589-38-8	C6H12O	0.07	Organic compound	Ketone	Solvent, flavoring agent
	56	Furfur-3-al	17.2961	831	813.383	C07092	498-60-2	C5H4O2	0.12	Organic compound	Furan	Flavoring agent, intermediate in organic synthesis
	57	2-Furanmethanol	21.3646	835	817.298	C00808	98-00-0	C5H6O2	0.24	Organic compound	Furan	Flavoring agent, intermediate in organic synthesis
	58	1,7,7-trimethylbicyclo[2.2.1]heptan-2-one	22.8746	1124	1100.17	C03972	76-22-2	C10H16O	0.15	Organic compound	Ketone	Used in fragrances and flavors
	59	5-Methyl furfural	20.4586	933	913.22	-	620-02-0	C6H6O2	0.06	Organic compound	Furfural derivative	Flavoring agent, intermediate in organic synthesis
	60	(2-isopropyl-5-methyl-cyclohexyl) furan-2-carboxylate	24.1916	1844	1804.91	-	990178-82-8	C15H22O3	0.06	Organic compound	Ester	Flavor and fragrance additive
	61	Benzene, 1-methoxy-4-(1-propenyl)-, (E)-	28.084	1264	1237.2	C00146	104-46-1	C10H12O	0.07	Organic compound	Aromatic compound	Fragrance ingredient, flavoring agent
	62	2,5-Dimethyl-4-hydroxy-3(2H)-furanone	29.2248	1058	1035.57	C20441	3658-77-3	C6H8O3	0.11	Organic compound	Furanone	Flavoring agent
	63	2-Vinylguaiacol	33.0417	1272	1245.03	-	990014-13-3	C9H10O2	0.09	Organic compound	Phenolic compound	Flavoring agent
	64	4H-Pyran-4-one, 2,3-dihydro-3,5-dihydroxy-6-methyl-	33.5534	1124	1100.17	-	28564-83-2	C6H8O4	0.54	Organic compound	Pyranone	Flavoring agent
	65	4-Vinylphenol	35.9694	1190	1162.87	-	2628-17-3	C8H8O	0.21	Organic compound	Phenolic compound	Flavoring agent
