# Supplementary material for: Chemo-Diversity Landscape Using Physico-Biochemical, Elemental, and Metabolic Profiling in Different Stages and Accessions of Madhuca longifolia Flowers for Unveiling Their Processing Value and Utilization
Source: Molecules. 2026 Jun 5;31(11):1977. doi: 10.3390/molecules31111977 (PMC13258767; doi:10.3390/molecules31111977)
Supplement: Supplementary file 1 [file molecules-31-01977-s001.zip › Supplementary table S3b mature Flower of BM-5.xlsx]

## Sheet: Sheet1
		Supplementary table S3b List of secondary metabolites compound identified by GS-MS in mature Flower of BM-5
	S. No.	Compound of mature flower of BM5	RT	RI (Reference -NIST Lib.)	Retention Index (Experimental)	KEGG ID	CAS#	Formula	Area%-T	Classification	Nature (Chemical Class)	Function or Use
	1	2-Propanone, 1-hydroxy-	13.1688	636	621.563	C00184	116-09-6	C3H6O2	0.63	Organic compound	Ketone	Used as an intermediate in organic synthesis
	2	Propanoic acid, anhydride	15.1402	460	473	-	123-62-6	C6H10O3	0.15	Organic compound	Anhydride	Used in organic synthesis
	3	1-Hydroxybut-3-en-2-one	15.6938	825	806.19	C05662	990000-26-9	C4H6O2	2.5	Organic compound	Ketone	Used in chemical synthesis
	4	2,5-Furandione	16.2223	791	783	-	108-31-6	C4H2O3	2.63	Organic compound	Anhydride	Used in polymer synthesis and as a chemical intermediate
	5	Propanoic acid, 2-oxo-, methyl ester	16.927	691	679	-	600-22-6	C4H6O3	0.32	Organic compound	Ester	Used in organic synthesis
	6	4-Oxo-5-methoxy-2-penten-5-olide	17.682	1765	1738	C04431	990009-92-5	C6H6O4	1.33	Organic compound	Lactone	Used in organic synthesis and pharmaceuticals
	7	2-Furancarboxylic acid	19.1416	999	988	C01546	88-14-2	C5H4O3	0.03	Organic compound	Carboxylic acid	Used in organic synthesis
	8	4-Cyclopentene-1,3-dione	20.1063	958	962	C07090	930-60-9	C5H4O2	1.26	Organic compound	Diketone	Used in chemical synthesis
	9	1,2-Cyclohexanedione	21.9183	1688	1678	C08063	765-87-7	C6H8O2	0.05	Organic compound	Diketone	Used in chemical synthesis
	10	2(5H)-Furanone	23.6296	867	874	-	497-23-4	C4H4O2	0.42	Organic compound	Lactone	Used in organic synthesis
	11	1,2-Cyclopentanedione	23.8729	934	946	C20441	3008-40-0	C5H6O2	1.13	Organic compound	Diketone	Used in chemical synthesis
	12	1,2-Cyclopentanedione, 3-methyl-	25.4332	946	954	-	765-70-8	C6H8O2	0.27	Organic compound	Diketone	Used in chemical synthesis
	13	4-Propyl-4-octanamine	26.0959	968	956	-	990032-79-3	C11H25N	0.32	Organic compound	Amine	Used in organic synthesis and pharmaceuticals
	14	2,4,5-Trihydroxypyrimidine	26.3391	1122	1098	C00429	496-76-4	C4H4N2O3	1.36	Organic compound	Pyrimidine	Used in biochemical research
	15	Benzeneacetonitrile	27.8743	1143	1138	C00463	140-29-4	C8H7N	0.36	Organic compound	Nitrile	Used in organic synthesis
	16	3-Hydroxy-2H-pyran-2-one	28.3944	788	780	-	990001-76-1	C5H4O3	2.11	Organic compound	Pyranone	Used in chemical synthesis
	17	3,4-Hexanedione	30.5	804	814	C08063	4437-51-8	C6H10O2	0.14	Organic compound	Diketone	Used in chemical synthesis
	18	Methyl-2-thiophene carboxylate	31.0788	2817	2757.28	-	5380-42-7	C6H6O2S	0.46	Organic compound	Ester	Used in chemical synthesis
	19	1,1,2-tri(propan-2-yl)diazane	32.1441	1985	1942.92	-	990020-32-8	C9H22N2	0.58	Organic compound	Amine	Used in organic synthesis
	20	5-formyl-2-furancarboxylic acid methyl ester	32.5384	761	744.867	C01546	990016-63-3	C7H6O4	0.55	Organic compound	Ester	Used in organic synthesis
	21	2,4(3H,5H)-Furandione, 3-methyl-	32.6894	1150	1125.62	C00596	1192-51-4	C5H6O3	0.16	Organic compound	Lactone	Used in organic synthesis
	22	5-Acetoxymethyl-2-furaldehyde	33.0417	2140	2094.63	C00544	10551-58-3	C8H8O4	0.34	Organic compound	Aldehyde	Used in organic synthesis
	23	Ethanamine, N-ethyl-N-nitroso-	34.8202	791	774.231	C00565	55-18-5	C4H10N2O	1.41	Organic compound	Amine	Used in chemical synthesis
	24	5-(Hydroxymethyl)dihydrofuran-2(3H)-one	38.0582	636	622.517	C11101	10374-51-3	C5H8O3	0.53	Organic compound	Lactone	Used in organic synthesis and as an intermediate in chemical reactions
	25	2(3H)-Furanone, dihydro-4-hydroxy-	41.4808	_	_	C00249	5469-16-9	C4H6O3	0.38	Organic compound	Lactone	Used in organic synthesis and as an intermediate
	26	2-Propenoic acid, 3-phenyl-	47.009	_	_	C05851	621-82-9	C9H8O2	0.37	Organic compound	Acid	Used in organic synthesis
	27	Nonacosane	51.5808	_	_	-	630-03-5	C29H60	0.13	Organic compound	Alkane	Used in organic synthesis and as a reference compound
	28	Benzeneacetonitrile, 4-hydroxy-	52.1009	_	_	-	14191-95-8	C8H7NO	0.83	Organic compound	Nitrile	Used in organic synthesis
	29	Lactone G	58.0821	_	_	-	0-00-0	C5H8O4	0.36	Organic compound	Lactone	Used in organic synthesis
	30	1,2-Cyclopentanedione, 3-methyl-	25.4332	946	956	-	765-70-8	C6H8O2	0.16	Organic compound	Diketone	Used in chemical synthesis
	31	2-Butylamine, N-pentyl-	26.0959	1170	1168	-	990010-88-0	C9H21N	0.41	Organic compound	Amine	Used in organic synthesis
	32	Spiro(3.4)silaoctane	29.8121	1190	1162.87	-	990004-40-8	C7H14Si	0.28	Organic compound	Organosilicon compound	Used in chemical synthesis and materials science
	33	Ethanamine, N-ethyl-N-nitroso-	34.8202	1155	1167	-	55-18-5	C4H10N2O	1.62	Organic compound	Nitrosoamine	Used in organic synthesis and chemical research
	34	2,3-Dihydroxypropyl elaidate	54.5337	792	798	-	2716-53-2	C21H40O4	0.26	Organic compound	Ester	Used in biochemistry and as an intermediate
	35	1,1-Difluoro-2-methoxy-2-methylcyclopropane	16.1386	1837	1798.06	-	131262-43-6	C5H8F2O	1.29	Organic compound	Organofluorine compound	Used in chemical synthesis
	36	Cirsiumaldehyde	62.8972	2310	2318	C07731	7389-38-0	C12H10O5	0.52	Organic compound	Aldehyde	Used in organic synthesis
	37	Propanoic acid, 3-hydroxy-	34.2499	_	_	-	503-66-2	C3H6O3	0.65	Organic compound	Hydroxy acid	Used in organic synthesis and as a food additive
	38	2-(hydroxymethyl)-2,3-dihydro-4H-pyran-4-one	35.2481	_	_	-	990004-94-2	C6H8O3	0.2	Organic compound	Pyranone	Used in organic synthesis
	39	(Z)-3-Phenyl-2-propenoic acid	47.0007	_	_	-	102-94-3	C9H8O2	0.05	Organic compound	Carboxylic acid	Used in organic synthesis and pharmaceuticals
	40	Furfural	17.338	_	_	C14279	98-01-1	C5H4O2	6.79	Organic compound	Aldehyde	Used in resin production and as a solvent
	41	Acetic acid, hydroxy-, methyl ester	14.9724	677	662.648	-	96-35-5	C3H6O3	0.29	Organic compound	Ester	Used in flavoring and fragrance industries
	42	Pentanoic acid, 3-methyl-	5.124	_	_	-	105-43-1	C6H12O2	0.13	Organic compound	Carboxylic acid	Used in flavoring and fragrances
	43	Propanoic acid	18.4789	_	_	C00163	79-09-4	C3H6O2	0.27	Organic compound	Carboxylic acid	Used in food preservatives and pharmaceuticals
	44	Ethanone, 1-(2-furanyl)-	18.7725	_	_	C00530	1192-62-7	C6H6O2	0.39	Organic compound	Ketone	Used in flavoring and fragrance industries
	45	3-Furanmethanol	21.3898	885	875	C20441	4412-91-3	C5H6O2	4.29	Organic compound	Alcohol	Used in flavoring and fragrance industries
	46	2,4-Dihydroxy-2,5-dimethyl-3(2H)-furan-3-one	19.6869	_	_	C00922	10230-62-3	C6H8O4	1.92	Organic compound	Furanone	Used in flavoring agents
	47	5-Methyl furfural	20.4922	933	913.22	C14279	620-02-0	C6H6O2	1.24	Organic compound	Aldehyde	Used in flavoring agents and chemical synthesis
	48	2-Furanmethanol, 5-methyl-	22.992	_	_	C20441	3857-25-8	C6H8O2	0.37	Organic compound	Alcohol	Used in flavoring and fragrance industries
	49	(2Z,4Z)-Hepta-2,4-dienoic acid methyl ester	27.329	_	_	C06727	990009-02-8	C8H12O2	0.11	Organic compound	Ester	Used in flavoring and fragrance industries
	50	2-Furancarboxylic acid, methyl ester	28.9591	_	_	C01546	611-13-2	C6H6O3	1.13	Organic compound	Ester	Used in flavoring agents
	51	Furaneol	29.3171	1029	1007.18	C06719	3658-77-3	C6H8O3	1.61	Organic compound	Ketone	Used in flavoring and fragrance industries
	52	Allomaltol	29.5101	_	_	C01108	644-46-2	C6H6O3	0.07	Organic compound	Pyrone	Used in flavoring agents and as an antioxidant
	53	3(2H)-Furanone, 4-hydroxy-5-methyl-	30.7852	_	_	C00596	19322-27-1	C5H6O3	1.33	Organic compound	Lactone	Used in flavoring agents
	54	4H-Pyran-4-one, 2,3-dihydro-3,5-dihydroxy-6-methyl-	33.6457	1124	1100.17	C00922	28564-83-2	C6H8O4	6.75	Organic compound	Pyrone	Used in flavoring agents and antioxidants
	55	4H-Pyran-4-one, 3,5-dihydroxy-2-methyl-	34.0232	_	_	C02930	1073-96-7	C6H6O4	1.28	Organic compound	Pyrone	Used in flavoring agents and antioxidants
	56	5-Hydroxymethylfurfural	38.8635	1200	1174.56	C00109	67-47-0	C6H6O3	24.06	Organic compound	Aldehyde	Used in food industry, pharmaceuticals, and as an intermediate in organic synthesis
	57	1-(2,5,6-trimethyl-3,4-dihydro-2H-pyran-2-yl)ethanone	46.2121	_	_	-	18229-58-8	C10H16O2	1.09	Organic compound	Ketone	Used in flavoring agents
	58	n-Hexadecanoic acid	49.4333	1954	1912.58	C00249	57-10-3	C16H32O2	5.8	Organic compound	Fatty acid	Used in food, cosmetics, and as a surfactant
	59	Octadecanoic acid	54.324	2152	2106.38	C01530	57-11-4	C18H36O2	0.27	Organic compound	Fatty acid	Used in food, cosmetics, and as a surfactant
	60	9,12-Octadecadienoic acid (Z,Z)-	55.5403	2112	2067.23	-	60-33-3	C18H32O2	2.92	Organic compound	Fatty acid	Used in food, cosmetics, and as a surfactant
	61	beta-D-Glucopyranose, 1,6-anhydro-	56.5973			C00965	498-07-7	C6H10O5	1.17	Organic compound	Carbohydrate	Used in food and pharmaceuticals
	62	9,12,15-Octadecatrienoic acid, (Z,Z,Z)-	57.2432	2115	2070.16	C06427	463-40-1	C18H30O2	0.18	Organic compound	Fatty acid	Used in food, cosmetics, and as a surfactant
	63	9,12,15-Octadecatrienoic acid, (2-phenyl-1,3-dioxolan4-yl)methyl ester	7.5484	_	_	-	56847-06-4	C28H40O4	0.56	Organic compound	Ester	Used in food and pharmaceuticals
	64	4H-Pyran-4-one, 5-hydroxy-2-methyl-	29.5186	_	_	-	644-46-2	C6H6O3	0.38	Organic compound	Pyrone	Used in flavoring agents and pharmaceuticals
	65	Melibiose	45.2307	_	_	-	585-99-9	C12H22O11	2.79	Organic compound	Disaccharide	Used in food and pharmaceuticals
	66	Dihydroxyacetone	30.2651	_	_	C00184	96-26-4	C3H6O3	3.01	Organic compound	Ketone	Used in cosmetics and tanning products
	67	Hexadecanoic acid, methyl ester	43.2089	1909	1868.53	-	112-39-0	C17H34O2	0.05	Organic compound	Ester	Used in cosmetics, lubricants, and detergents
	68	cis-alpha-Bergamotene	30.9446			C22617	18252-46-5	C15H24	0.48	Organic compound	Terpene	Used in perfumery and fragrance industries
	69	Tetradecanoic acid	46.0443	1752	1714.86	C00848	544-63-8	C14H28O2	0.49	Organic compound	Fatty acid	Used in soaps, cosmetics, and as a surfactant
	70	8,11-Octadecadienoic acid, methyl ester	48.024			-	56599-58-7	C19H34O2	0.03	Organic compound	Ester	Used in cosmetics and lubricants
	71	Lup-20(29)-en-3-ol, acetate, (3.beta.)-	48.8713	3346	3275.07	-	1617-68-1	C32H52O2	1.41	Organic compound	Triterpenoid	Used in pharmaceuticals and cosmetics
	72	Acetamide, N-(3,5-dichlorophenyl)-2-(1-pyrrolidinyl)-	44.6685	1388	1358.57	C06424	990232-03-3	C12H14Cl2N2O	0.56	Organic compound	Amide	Used in pharmaceuticals
	73	4,4,6-Trimethyl-1,3-oxazinan-2-one	37.3955	911	891.687	C00141	27830-77-9	C7H13NO2	0.24	Organic compound	Oxazinanone	Used in pharmaceuticals and chemical synthesis
	74	2-Hydroxy-gamma-butyrolactone	31.7667	1099	1075.7	C00109	19444-84-9	C4H6O3	0.64	Organic compound	Lactone	Used in pharmaceuticals and chemical synthesis
	75	4-Cyclopentene-1,2,3-triol, (1.alpha.,2.alpha.,3.alpha.)-	24.6446	3235	3166.42	C00141	29782-84-1	C5H8O3	0.08	Organic compound	Triol	Used in chemical and pharmaceutical industries
	76	12-Oleanen-3-yl acetate, (3.alpha.)-	60.9091	1210	1184.35	-	33055-28-6	C32H52O2	0.23	Organic compound	Triterpenoid	Used in pharmaceuticals and cosmetics
	77	beta-Amyrin	61.4376	1828	1789.25	-	559-70-6	C30H50O	1.11	Organic compound	Triterpenoid	Used in pharmaceuticals and cosmetics
	78	12-Oleanen-3-yl acetate, (3.alpha.)-	64.2394	2234	2186.64	-	33055-28-6	C32H52O2	0.23	Organic compound	Triterpenoid	Used in pharmaceuticals and cosmetics
	79	Olean-12-en-3-ol, acetate, (3.beta.)-	65.0196	1168	1143.24	-	1616-93-9	C32H52O2	0.3	Organic compound	Triterpenoid	Used in pharmaceuticals and cosmetics
	80	3-Amino-2-oxazolidinone	16.9103	2218	2170.98	C02718	80-65-9	C3H6N2O2	0.3	Organic compound	Oxazolidinone	Used in pharmaceuticals and chemical research
	81	L-Leucine, N-(n-propyl)-, methyl ester	26.3393	2178	2131.83	-	990051-97-4	C10H21NO2	1.51	Organic compound	Amino acid derivative	Used in biochemistry and pharmaceuticals
	82	l-Alanine, N-allyloxycarbonyl-, isohexyl ester	37.3956	2058	2014.37	-	990195-25-9	C13H23NO4	0.26	Organic compound	Amino acid derivative	Used in biochemistry and pharmaceuticals
	83	Butyrolactone	21.1969	895	876.026	C00741	96-48-0	C4H6O2	0.1	Organic compound	Lactone	Used as a solvent and in pharmaceuticals
	84	Aconitane-3,8,13,14,15-pentol, 20-ethyl-1,6,16-trimethoxy-4-(methoxymethyl)-, 8-acetate 14-benzoate, (1.alpha.,3.alpha.,6.alpha.,14.alpha.,15.alpha.,16.beta.)-	7.3638	1029	1007.19	-	302-27-2	C34H47NO11	0.65	Organic compound	Alkaloid	Used in medicinal and pharmaceutical applications
							60
							94
				60+94+65+84			65
							84
