# Supplementary material for: Chemo-Diversity Landscape Using Physico-Biochemical, Elemental, and Metabolic Profiling in Different Stages and Accessions of Madhuca longifolia Flowers for Unveiling Their Processing Value and Utilization
Source: Molecules. 2026 Jun 5;31(11):1977. doi: 10.3390/molecules31111977 (PMC13258767; doi:10.3390/molecules31111977)
Supplement: Supplementary file 1 [file molecules-31-01977-s001.zip › suppliementaru Table S4- VIP Score.xlsx]

## Sheet: Sheet1
Supplimentary table S4: VIP Score
Mature BM1 and Immature BM1		Immture BM1 & BM 5		Mature BM1 & BM 5		Mature Bm5 and Immature BM 5
Identifier	VIP Scores	Identifier	VIP Scores	dentifier	VIP Scores	Identifier	VIP Scores
Furfural	1.05066	Benzene, 1-methoxy-4-(1-propenyl)-, (E)-	1.21924	5-Hydroxymethyl-2-furaldehyde	1.14394	Ethanamine, N-ethyl-N-nitroso-	1.09293
5-Acetoxymethyl-2-furaldehyde	1.05066	5-Hydroxymethyl-2-furaldehyde	1.21922	(S)-Methyl 2,3-dihydroxypropanoate	1.14392	2,5-Furandione	1.09293
3-Hexanol	1.05065	17-Octadecenal	1.2191	1-Hydroxy-2-butanone	1.14391	Methyl stearate	1.09293
1,2-Benzenedicarboxylic acid, bis(2-methylpropyl) ester	1.05064	6-Octadecenoic acid	1.21897	Benzofuran, 2,3-dihydro-	1.14327	5-formyl-2-furancarboxylic acid methyl ester	1.09293
Nonacosane	1.05064	2,2-Dideutero octadecanal	1.2188	2,4-Dihydroxy-2,5-dimethyl-3(2H)-furan-3-one	1.14326	Cirsiumaldehyde	1.09292
1,2-Cyclohexanedione	1.05064	Hexadecanoic acid, 2-hydroxy-1-(hydroxymethyl)ethyl ester	1.21796	7-Methylnon-1-ene	1.14217	9-Octadecenoic acid (Z)-, methyl ester	1.09292
Cirsiumaldehyde	1.05064	2-Hexanol	1.19204	2-Furanmethanol, 5-methyl-	1.14217	3-Hydroxy-2H-pyran-2-one	1.09292
(2Z,4Z)-Hepta-2,4-dienoic acid methyl ester	1.05064	1,2-Benzenedicarboxylic acid, bis(2-methylpropyl) ester	1.18867	4H-Pyran-4-one, 2,3-dihydro-3,5-dihydroxy-6-methyl-	1.14129	Furfur-3-al	1.09292
Acetamide, N-(3,5-dichlorophenyl)-2-(1-pyrrolidinyl)-	1.05063	2-Coumaranone	1.15915	2-Propanone, 1-hydroxy-	1.14004	1-(2,5,6-trimethyl-3,4-dihydro-2H-pyran-2-yl)ethanone	1.09285
4-Propyl-4-octanamine	1.05062	3-Hexanol	1.14296	2-Furancarboxylic acid	1.14004	Dihydroxyacetone	1.09285
DL-Proline, 5-oxo-, methyl ester	1.05061	Tetradecanoic acid	1.06315	1,2-Cyclohexanedione	1.13824	1,2-Benzenedicarboxylic acid, bis(2-methylpropyl) ester	1.0928
4H-Pyran-4-one, 3,5-dihydroxy-2-methyl-	1.0506	2-Hexadecen-1-ol, 3,7,11,15-tetramethyl-, acetate, [R-[R*,R*-(E)]]-	0.808188	Furfural	1.13536	2-((8Z,11Z)-Heptadeca-8,11-dien-1-yl)-4,5-dihydrooxazole	1.09265
Ethanone, 1-(2-furanyl)-	1.05059	1,3,4,5-Tetrahydroxycyclohexanecarboxylic acid	0.747174	Lactone G	1.12489	2,2-Dideutero octadecanal	1.09255
2,4(3H,5H)-Furandione, 3-methyl-	1.05058	3(2H)-Furanone, 4-hydroxy-5-methyl-	0.722298	5-formyl-2-furancarboxylic acid methyl ester	1.12201	3(2H)-Furanone, 4-hydroxy-5-methyl-	1.09225
4-Oxo-5-methoxy-2-penten-5-olide	1.05053	1-Methyl-cis-2-(N,N-dimethylaminomethyl-D2)isopropylidenecyclopentane	0.685934	2,4(3H,5H)-Furandione, 3-methyl-	1.11531	Colchifoleine	1.09221
Silane, [(dimethylsilyl)methyl]trimethyl-	1.0505			4-Oxo-5-methoxy-2-penten-5-olide	1.03789	Phenol, 4-propyl-	1.09206
17-Octadecenal	1.05046			3-Hydroxy-2H-pyran-2-one	0.679001	Acetamide, N-(3,5-dichlorophenyl)-2-(1-pyrrolidinyl)-	1.09086
4-Cyclopentene-1,2,3-triol, (1.alpha.,2.alpha.,3.alpha.)-	1.05025			cis-.alpha.-Bergamotene	0.667193	Methyl-2-thiophene carboxylate	1.09052
Acetic acid, hydroxy-, methyl ester	1.04799			Lup-20(29)-en-3-ol, acetate, (3.beta.)-	0.663401	2-Hexadecen-1-ol, 3,7,11,15-tetramethyl-, acetate, [R-[R*,R*-(E)]]-	1.08971
Hexadecanoic acid, methyl ester	1.04536			4-Cyclopentene-1,2,3-triol, (1.alpha.,2.alpha.,3.alpha.)-	0.655896	Hexadecanoic acid, methyl ester	1.08934
Pentane, 3-methyl-	0.885563			Methyl-2-thiophene carboxylate	0.507157	5-Methyl furfural	0.843682
1,2-Cyclopentanedione	0.730662			Octadecanoic acid	0.447343	Benzeneacetonitrile, 4-hydroxy-	0.767883
3-Hydroxy-2H-pyran-2-one	0.607527					Supraene	0.64405
2,4-Difluorobenzoic acid, 2-nitro-5-fluorophenyl ester	0.606792					1,3,4,5-Tetrahydroxycyclohexanecarboxylic acid	0.642384
						Lup-20(29)-en-3-ol, acetate, (3.beta.)-	0.631178
						Acetic acid	0.631178
						2-(hydroxymethyl)-2,3-dihydro-4H-pyran-4-one	0.63103
						Melibiose	0.63103
highlighted compound not take in consideration
