# Supplementary material for: Chemo-Diversity Landscape Using Physico-Biochemical, Elemental, and Metabolic Profiling in Different Stages and Accessions of Madhuca longifolia Flowers for Unveiling Their Processing Value and Utilization
Source: Molecules. 2026 Jun 5;31(11):1977. doi: 10.3390/molecules31111977 (PMC13258767; doi:10.3390/molecules31111977)
Supplement: Supplementary file 1 [file molecules-31-01977-s001.zip › suppliementaru Table S5 of Volcanic plaot.xlsx]

## Sheet: Sheet1
Supplimentary Table S5: Differential metabolites identified by volcano plot analysis comparing immature and mature flower stages between contrasting M. longifolia accessions (BM1 and BM5)
Volano Plot Mature BM1-BM5									Volano Plot Immature BM5-Mature BM5									Volano Plot Immature BM1-BM5
Compound	p ([Mature BM1] Vs [Mature BM5])	p (Corr) ([Mature BM1] Vs [Mature BM5])	FC (abs) ([Mature BM1] Vs [Mature BM5])	Regulation ([Mature BM1] Vs [Mature BM5])	FC ([Mature BM1] Vs [Mature BM5])	Abund Diff (Raw)	Abund Diff (Log2)	Log FC ([Mature BM1] Vs [Mature BM5])	Compound	p ([Immature BM5] Vs [Mature BM5])	p (Corr) ([Immature BM5] Vs [Mature BM5])	FC (abs) ([Immature BM5] Vs [Mature BM5])	Regulation ([Immature BM5] Vs [Mature BM5])	FC ([Immature BM5] Vs [Mature BM5])	Abund Diff (Raw)	Abund Diff (Log2)	Log FC ([Immature BM5] Vs [Mature BM5])	Compound	p ([Immature BM1] Vs [Immature BM5])	p (Corr) ([Immature BM1] Vs [Immature BM5])	FC (abs) ([Immature BM1] Vs [Immature BM5])	Regulation ([Immature BM1] Vs [Immature BM5])	FC ([Immature BM1] Vs [Immature BM5])	Abund Diff (Raw)	Abund Diff (Log2)	Log FC ([Immature BM1] Vs [Immature BM5])
4-Cyclopentene-1,3-dione	0.00109037	0.00482278	2.08798	down	-2.08798	-14736795	-23.8129	-1.06211	4-Cyclopentene-1,3-dione	0.000533818	0.000916255	50.5823	down	-50.5823	-27722780	-24.7246	-5.66056	Hexadecanoic acid, 2-hydroxy-1-(hydroxymethyl)ethyl ester	0.000271484	0.00227367	9130371	up	9130371	9130370	23.1222	23.1222
5-Hydroxymethylfurfural	5.42885e-08	1.04053e-06	556263490	down	-556263490	-556263490	-29.0512	-29.0512	3(2H)-Furanone, 4-hydroxy-5-methyl-	0.000175492	0.000330846	24504496	down	-24504496	-24504496	-24.5465	-24.5465	2,2-Dideutero octadecanal	7.75727e-05	0.000866229	936363	down	-936363	-936362	-19.8367	-19.8367
12-Oleanen-3-yl acetate, (3.alpha.)-	0.0045777	0.0154834	4476302	down	-4476302	-4476301	-22.0939	-22.0939	Hexadecanoic acid, methyl ester	0.00124518	0.00196158	5.25608	up	5.25608	4.26758e+06	22.025	2.39399	4H-Pyran-4-one, 2,3-dihydro-3,5-dihydroxy-6-methyl-	0.00830844	0.0463888	5.80077	up	5.80077	12284306	23.5503	2.53624
(S)-Methyl 2,3-dihydroxypropanoate	2.60334e-06	2.49486e-05	989400	down	-989400	-989399	-19.9162	-19.9162	9,12-Octadecadienoic acid (Z,Z)-, methyl ester	1.1768e-09	4.51105e-08	4.0796e+06	up	4.0796e+06	4.0796e+06	21.96	21.96	Ethanamine, N-ethyl-N-nitroso-	6.35952e-05	0.000852176	1.24134e+06	up	1.24134e+06	1.24133e+06	20.2435	20.2435
4H-Pyran-4-one, 3,5-dihydroxy-2-methyl-	0.0124576	0.0358156	2.16578	down	-2.16578	-17899552	-24.0934	-1.11489										Hexane	0.00082238	0.00550995	4.15673	up	4.15673	305734208	28.1877	2.05545
2-Propanone, 1-hydroxy-	0.00121351	0.00498405	2.69737	down	-2.69737	-9471501	-23.1752	-1.43155	Methyl stearate	8.21344e-07	3.37338e-06	2400368	up	2400368	2400367	21.1948	21.1948	5-Hydroxymethyl-2-furaldehyde	1.95463e-06	6.548e-05	3.60519e+06	up	3.60519e+06	3.60519e+06	21.7816	21.7816
Phenol, 4-propyl-	0.000211811	0.00128201	1.84188e+06	down	-1.84188e+06	-1.84187e+06	-20.8127	-20.8127	2,2-Dideutero octadecanal	8.5027e-05	0.000162968	936363	up	936363	936362	19.8367	19.8367	1,2,3-Propanetriol	0.000110177	0.00105455	3.17955e+06	up	3.17955e+06	3.17955e+06	21.6004	21.6004
2-Furancarboxylic acid	0.00121088	0.00498405	2.14723	down	-2.14723	-9224178	-23.137	-1.10247	2(5H)-Furanone	6.64074e-07	3.05474e-06	9302881	down	-9302881	-9302880	-23.1492	-23.1492	17-Octadecenal	3.87043e-05	0.000648297	688422	up	688422	688421	19.3929	19.3929
1,2-Cyclohexanedione	0.00190474	0.0073015	2.20348	down	-2.20348	-663423	-19.3396	-1.13979	4H-Pyran-4-one, 2,3-dihydro-3,5-dihydroxy-6-methyl-	0.00118817	0.00189778	61.9068	down	-61.9068	-155849712	-27.2156	-5.95203	Benzyl nitrile	8.64587e-06	0.000193091	661853	up	661853	661852	19.3361	19.3362
Ethanamine, N-ethyl-N-nitroso-	0.0128725	0.035899	2.03956	down	-2.03956	-17474190	-24.0587	-1.02826	1,2-Cyclopentanedione	5.0544e-06	1.29168e-05	27.8814	down	-27.8814	-23589470	-24.4916	-4.80123	Benzaldehyde, 4-hydroxy-	2.01153e-07	1.34772e-05	4.54401e+06	up	4.54401e+06	4.54401e+06	22.1155	22.1155
5-Acetoxymethyl-2-furaldehyde	0.00162126	0.00642915	2.14659	down	-2.14659	-5449463	-22.3777	-1.10204	2-Hexadecen-1-ol, 3,7,11,15-tetramethyl-, acetate, [R-[R*,R*-(E)]]-	0.00116429	0.00188583	378463	up	378463	378462	18.5298	18.5298
7-Methylnon-1-ene	0.000469398	0.00247304	14078797	down	-14078797	-14078796	-23.747	-23.747	(S)-Methyl 2,3-dihydroxypropanoate	3.0461e-06	8.7527e-06	989400	down	-989400	-989399	-19.9162	-19.9162
2,4(3H,5H)-Furandione, 3-methyl-	0.0131109	0.035899	2.44367	down	-2.44367	-3.75122e+06	-21.8389	-1.28905	n-Hexadecanoic acid	0.00345602	0.00537084	2.90596	down	-2.90596	-55576208	-25.728	-1.53901
1-Hydroxy-2-butanone	3.51346e-06	2.91922e-05	3.26875e+06	down	-3.26875e+06	-3.26875e+06	-21.6403	-21.6403	2-((8Z,11Z)-Heptadeca-8,11-dien-1-yl)-4,5-dihydrooxazole	5.78087e-05	0.000116632	619998	up	619998	619997	19.2419	19.2419
2,5-Furandione	7.80416e-08	1.21953e-06	65363884	down	-65363884	-65363884	-25.962	-25.962	4H-Pyran-4-one, 3,5-dihydroxy-2-methyl-	5.05623e-09	1.09273e-07	33253686	down	-33253686	-33253684	-24.987	-24.987
1,1,2-tri(propan-2-yl)diazane	1.45564e-07	1.69948e-06	13103491	down	-13103491	-13103490	-23.6434	-23.6434	6-Octadecenoic acid	4.81204e-05	0.000100615	4.36749e+06	up	4.36749e+06	4.36749e+06	22.0584	22.0584
p-hydroxystyrene	2.49225e-05	0.000191073	1.10443e+06	down	-1.10443e+06	-1.10443e+06	-20.0749	-20.0749	9-Octadecenoic acid (Z)-, methyl ester	1.06338e-06	3.97608e-06	737157	up	737157	737156	19.4916	19.4916
Angelicalactone <alpha->	3.15348e-08	9.60085e-07	4282171	down	-4282171	-4282170	-22.0299	-22.0299	Furfural	1.1277e-08	1.85265e-07	155648096	down	-155648096	-155648096	-27.2137	-27.2137
5-Hydroxy-6-methyl-2,3-dihydropyran-4-one	2.00003e-08	9.60085e-07	18206840	up	18206840	18206840	24.118	24.118	2-Propanone, 1-hydroxy-	1.54447e-07	9.34811e-07	15051608	down	-15051608	-15051607	-23.8434	-23.8434
3H-Pyrazol-3-one, 2,4-dihydro-4,5-dimethyl-	3.81759e-08	9.60085e-07	3.12289e+06	up	3.12289e+06	3.12289e+06	21.5745	21.5745	2-Hydroxy-gamma-butyrolactone	1.31153e-06	4.39664e-06	13770107	down	-13770107	-13770106	-23.715	-23.715
Benzofuran, 2,3-dihydro-	0.000148028	0.00097876	575776	up	575776	575775	19.1351	19.1351	Phenol, 4-propyl-	0.000234504	0.000428063	1.84188e+06	down	-1.84188e+06	-1.84187e+06	-20.8127	-20.8127
10E,12Z-Octadecadienoic acid	1.81688e-06	1.89946e-05	4.28444e+06	up	4.28444e+06	4.28444e+06	22.0307	22.0307	2-Furancarboxylic acid	2.22382e-07	1.21781e-06	17264596	down	-17264596	-17264596	-24.0413	-24.0413
Pentane, 3-methyl-	8.48368e-08	1.21953e-06	18703600	up	18703600	18703600	24.1568	24.1568	3-Hydroxy-2H-pyran-2-one	2.26135e-06	6.84356e-06	55696924	down	-55696924	-55696924	-25.7311	-25.7311
Supraene	1.47781e-07	1.69948e-06	20522062	up	20522062	20522060	24.2907	24.2907	Butyrolactone	1.77074e-08	2.54544e-07	1.7116e+06	down	-1.7116e+06	-1.7116e+06	-20.7069	-20.7069
5-Hydroxymethyl-2-furaldehyde	4.17428e-08	9.60085e-07	466095712	up	466095712	466095712	28.7961	28.7961	1,2-Cyclopentanedione, 3-methyl-	2.17548e-05	4.81117e-05	4.10585e+06	down	-4.10585e+06	-4.10585e+06	-21.9692	-21.9692
Hexane <n->	3.55383e-06	2.91922e-05	59992380	up	59992380	59992380	25.8383	25.8383	5-formyl-2-furancarboxylic acid methyl ester	8.212e-07	3.37338e-06	12580021	down	-12580021	-12580020	-23.5846	-23.5846
									1-Propanone, 1-(2-furanyl)-	3.12053e-06	8.7527e-06	288900	down	-288900	-288899	-18.1402	-18.1402
									Dihydroxyacetone	1.55349e-05	3.50296e-05	65631800	down	-65631800	-65631800	-25.9679	-25.9679
									1,4-Dioxin, 2,3-dihydro-	3.88069e-08	3.45351e-07	8996409	down	-8996409	-8996408	-23.1009	-23.1009
									1,2-Cyclohexanedione	1.38526e-07	9.34811e-07	1.21468e+06	down	-1.21468e+06	-1.21467e+06	-20.2121	-20.2121
									Ethanamine, N-ethyl-N-nitroso-	2.60361e-08	2.99415e-07	34283332	down	-34283332	-34283332	-25.031	-25.031
									Cirsiumaldehyde	1.56246e-06	4.8563e-06	21620752	down	-21620752	-21620752	-24.3659	-24.3659
									2-Propenoic acid	4.70657e-09	1.09273e-07	4949527	down	-4949527	-4949526	-22.2389	-22.2389
									Benzeneacetonitrile	1.07181e-06	3.97608e-06	6.1914e+06	down	-6.1914e+06	-6.1914e+06	-22.5618	-22.5618
									Acetamide, N-(3,5-dichlorophenyl)-2-(1-pyrrolidinyl)-	0.000653637	0.00110542	5.33263e+06	down	-5.33263e+06	-5.33263e+06	-22.3464	-22.3464
									2-Furancarboxylic acid, methyl ester	8.33655e-06	2.03979e-05	35157412	down	-35157412	-35157412	-25.0673	-25.0673
									4-Oxo-5-methoxy-2-penten-5-olide	4.90712e-07	2.45356e-06	29186726	down	-29186726	-29186724	-24.7988	-24.7988
									Lactone G	8.47781e-10	4.51105e-08	7.04849e+06	down	-7.04849e+06	-7.04849e+06	-22.7489	-22.7489
									5-Acetoxymethyl-2-furaldehyde	1.13712e-06	4.08654e-06	10202229	down	-10202229	-10202228	-23.2824	-23.2824
									(2Z,4Z)-Hepta-2,4-dienoic acid methyl ester	1.30887e-06	4.39664e-06	1.67233e+06	down	-1.67233e+06	-1.67233e+06	-20.6734	-20.6734
									cis-.alpha.-Bergamotene	0.000442658	0.000795401	7262458	down	-7262458	-7262457	-22.792	-22.792
									.alpha.-Farnesene	0.000708699	0.00118116	729367	down	-729367	-729366	-19.4763	-19.4763
									7-Methylnon-1-ene	0.00051452	0.000896512	14078797	down	-14078797	-14078796	-23.747	-23.747
									2,4(3H,5H)-Furandione, 3-methyl-	2.81714e-06	8.30694e-06	6.34962e+06	down	-6.34962e+06	-6.34962e+06	-22.5982	-22.5982
									2,2'-Bifuran	1.45068e-07	9.34811e-07	4.23445e+06	down	-4.23445e+06	-4.23445e+06	-22.0137	-22.0137
									1-Hydroxy-2-butanone	4.09551e-06	1.07042e-05	3.26875e+06	down	-3.26875e+06	-3.26875e+06	-21.6403	-21.6403
									Methyl-2-thiophene carboxylate	0.0007803	0.00128192	6.5406e+06	down	-6.5406e+06	-6.5406e+06	-22.641	-22.641
									Ethanone, 1-(2-furanyl)-	3.30623e-06	9.05276e-06	10048515	down	-10048515	-10048514	-23.2605	-23.2605
									3,4-Hexanedione	0.00367632	0.00563702	1.42385e+06	down	-1.42385e+06	-1.42385e+06	-20.4414	-20.4414
									2,4-Dihydroxy-2,5-dimethyl-3(2H)-furan-3-one	2.44161e-08	2.99415e-07	46107496	down	-46107496	-46107496	-25.4585	-25.4585
									2,5-Furandione	9.54574e-08	7.3184e-07	65363884	down	-65363884	-65363884	-25.962	-25.962
									5-(Hydroxymethyl)dihydrofuran-2(3H)-one	8.91839e-06	2.1367e-05	14035198	down	-14035198	-14035197	-23.7425	-23.7425
									2-Furanmethanol, 5-methyl-	3.44106e-08	3.45351e-07	8693973	down	-8693973	-8693972	-23.0516	-23.0516
									1,1,2-tri(propan-2-yl)diazane	1.76641e-07	1.01569e-06	13103491	down	-13103491	-13103490	-23.6434	-23.6434
									p-hydroxystyrene	2.83445e-05	6.15022e-05	1.10443e+06	down	-1.10443e+06	-1.10443e+06	-20.0749	-20.0749
									2(3H)-Furanone, dihydro-4-hydroxy-	7.11954e-06	1.77988e-05	9097837	down	-9097837	-9097836	-23.1171	-23.1171
									1-(2,5,6-trimethyl-3,4-dihydro-2H-pyran-2-yl)ethanone	1.50836e-05	3.46922e-05	16898850	down	-16898850	-16898848	-24.0104	-24.0104
									Silane, [(dimethylsilyl)methyl]trimethyl-	6.94219e-07	3.07059e-06	8780074	down	-8780074	-8780073	-23.0658	-23.0658
									Angelicalactone <alpha->	3.90397e-08	3.45351e-07	4282171	down	-4282171	-4282170	-22.0299	-22.0299
									Pentane, 3-methyl-	1.47143e-06	4.70041e-06	8440783	up	8440783	8440782	23.0089	23.0089
									3-Hexanol	4.30805e-07	2.25194e-06	1243701	up	1243701	1243700	20.2462	20.2462
									Furfur-3-al	3.81107e-06	1.01924e-05	669873	up	669873	669872	19.3535	19.3535
									Pentacosane	5.36295e-05	0.000110132	6.37314e+06	up	6.37314e+06	6.37314e+06	22.6036	22.6036
									1,2-Benzenedicarboxylic acid, bis(2-methylpropyl) ester	2.99818e-05	6.38501e-05	8039705	up	8039705	8039704	22.9387	22.9387
									2-Ethyl-1,3-propanediol	5.70121e-09	1.09273e-07	296735392	up	296735392	296735392	28.1446	28.1446
									Benzene, 1-methoxy-4-(1-propenyl)-, (E)-	5.64389e-07	2.70436e-06	426304	up	426304	426303	18.7015	18.7015
									2-Hexanol	7.85597e-08	6.45312e-07	547788	up	547788	547787	19.0633	19.0633
									Heptacosane	8.07649e-05	0.000157423	22389766	up	22389766	22389764	24.4163	24.4163
									Colchifoleine	0.000181096	0.000335904	6463876	up	6463876	6463875	22.624	22.624
									2-Coumaranone	6.95394e-05	0.00013788	1.96999e+06	up	1.96999e+06	1.96999e+06	20.9098	20.9098
